# Supplementary material for: Using BERT to identify drug-target interactions from whole PubMed
Source: BMC Bioinformatics. 2022 Jun 21;23:245. doi: 10.1186/s12859-022-04768-x (PMC9214985; doi:10.1186/s12859-022-04768-x)
Supplement: Supplementary file 1 — Additional file 1. Pmids for 100 articles that are manually validated to contain drug-target interactions. [file 12859_2022_4768_MOESM1_ESM.xlsx]

## Sheet: Sheet1
Pmids of manually validated articles
48
610
4460
5116
5201
5312
5313
5342
5762
6054
6242
6458
6755
1481
2155
2463
2595
3093
3165
3285
3403
3404
3520
3641
3963
4120
4201
6976
7319
7482
7571
7938
8041
8082
8083
8133
8135
8187
8735
8780
8818
9032
9045
9276
9281
9297
9353
9397
9952
9989
10035
10143
10448
10467
10560
10620
10859
10988
11347
11861
12143
12173
12191
12389
12477
12746
12983
12989
13313
13495
13999
14045
14705
14707
15051
15097
15942
15993
16006
16463
16716
16742
17398
17433
17474
17672
18448
18488
19034
19116
19268
20550
21074
21126
23164
24216
24474
25100
26518
26555
